# Supplementary material for: Unlocking the biosynthetic potential and taxonomy of the Antarctic microbiome along temporal and spatial gradients
Source: Microbiol Spectr. 2024 May 15;12(6):e00244-24. doi: 10.1128/spectrum.00244-24 (PMC11237469; doi:10.1128/spectrum.00244-24)
Supplement: Supplemental tables — Tables S1-S3. [file spectrum.00244-24-s0009.xlsx]

## Sheet: Supp.Table1
Sample	Co (mg/g)	Cr (mg/g)	Cu (mg/g)	Zn (mg/g)	Mn (mg/g)	Fe (mg/g)	Ni (mg/g)	Pb (mg/g)	Cd (mg/g)	Corg (%)*	OM (%)	TempSe (ºC)**	N total (mg/g)	NH+4 (mg/g)	NO-3 (mg/g)
WB1_2014	12.35	55.77	35.18	44.07	153.1	18390	14.54	18.79	0.1	0.4	0.7	1	2380	91	95
WB2_2014	11.84	29.49	19.84	36	126.65	14800	5.11	20.85	0.1	0.3	0.5	5	1246	182	35
WB3_2014	11.5	44.62	17.58	31.82	138.45	18290	7.46	18.26	0.1	0.3	0.5	8.5	1085	168	42
WB4_2014	13.91	49.02	15.37	32.19	143.8	15955	7.82	11.71	0.1	0.2	0	8.5	777	112	35
WB1_2015	23.66	63.4	64.25	71.85	507.5	6120	18.17	16.98	0.03	0.3	0.6	0	1260	32	70
WB2_2015	16.69	22.33	28.69	46.99	240.85	25545	10.17	4.26	6.86	0.2	0.4	12	1540	273	74
WB3_2015	15.59	0.01	21.46	46.51	189	23590	9.06	13.29	6.99	0.3	0.5	9	1680	200	35
WB1_2017	8	8.82	27.77	33.05	178.87	11624	8.01	5.85	0	0.27	0.6	1	1505	51.7	22.3
WB2_2017	7.98	6.88	29.79	30.4	176.93	11550.4	7.34	0	0	0.3	0	2.3	1913.3	170.7	42.3
WB3_2017	8.58	6.89	14.96	20.47	187.49	12046.6	7.09	0	0	0.2	0	13.2	1446.7	96	30.3
WB4_2017	8.16	6.14	13.69	17.31	179.69	11141.3	7.15	0	0	0.2	0	13.8	1318.3	101.7	38.7
Supplementary Table 1 – Soil Chemical and Physical Properties of Whalers Bay, Deception Island, Antarctica.
*Corg – Organic Carbon
** TempSe – Sediment Temperature

## Sheet: Supp.Table2
		WB2014	WB2015	WB2015
Illumina reads (paired-end)	No. of sequences	48.8 millions	194 millions	162 millions
Assembly statistics	No. of contigs	610 924	1 130 529	2 032 259
	Total length (bp)	603 222 100	1 713 172 238	2 422 039 924
	No. of contigs > 5 000 (bp)	5 670	43 742	42 622
	No. of contigs > 10 000 (bp)	1 292	12 794	12 074
	GC (%)	51.26	50.46	50.56
BGC mining	No. of BGCs	402	1684	1828
	Total of BGCs			3914
Supplementary Table 2 - Overall Statistics of the Metagenomic Dataset and Metagenome Mining of Biosynthetic Gene Clusters in Each Sample Year

## Sheet: Supp.Table3
Id	score	Name	Function	Ref	SMILES	InChiKey	Source
NPA000557	8.37642	Thuricin 439A	antimicrobial peptide	10.1016/s0378-1097(03)00086-7	CC(C)C[C@H](NC(=O)[C@@H](NC(=O)[C@@H](NC(=O)[C@@H](NC(=O)CNC(=O)[C@H](CS)NC(=O)[C@H](C)NC(=O)CNC(=O)[C@@H](NC(=O)[C@H](CS)NC(=O)[C@H](C)NC(=O)[C@@H](NC(=O)[C@H](CC1=CNC2=C1C=CC=C2)NC(=O)CN)C(C)C)C(C)C)[C@@H](C)O)C(C)C)C(C)C)C(=O)N[C@@H](C)C(=O)N[C@@H](CO)C(=O)NCC(=O)NCC(=O)N[C@@H](C(C)C)C(=O)N[C@@H](C(C)C)C(N)=O	LCBKCUWHVJLAKY-SWDWMASZSA-N	NPAtlas
NPA024044	6.25948	Subterisin	lasso peptide	10.1016/j.tetlet.2017.07.064	CC[C@H](C)[C@@H]1NC(=O)[C@H](CCCNC(=N)N)NC(=O)[C@H](CC(=O)O)NC(=O)CNC(=O)[C@@H]2CCCN2C(=O)[C@@H]2CCCN2C(=O)CNC(=O)CC[C@@H](C(=O)N[C@@H](Cc2ccccc2)C(=O)NCC(=O)N[C@H](C(=O)N[C@@H](CC(C)C)C(=O)N[C@@H](C)C(=O)N[C@@H](CCC(N)=O)C(=O)N[C@@H](CC(C)C)C(=O)N2CCC[C@H]2C(=O)NCC(=O)O)C(C)C)NC1=O	FUHIJKMLJFMUPU-HYFOAOAQSA-N	NPAtlas
NPA016217	10.9841	Salivaricin P	antimicrobial peptide	10.1128/aem.00666-06	CC[C@H](C)[C@@H](C(=O)N[C@@H](C(C)C)C(=O)NCC=O)NC(=O)CNC(=O)[C@H](C)NC(=O)CNC(=O)[C@H](CS)NC(=O)[C@H](CC1=CN=CN1)NC(=O)[C@H](C(C)C)NC(=O)[C@H](CC2=CNC3=CC=CC=C32)NC(=O)[C@H](CCCNC(=N)N)NC(=O)[C@H](CC(=O)N)NC(=O)CNC(=O)[C@H](CO)NC(=O)CNC(=O)CNC(=O)[C@H](CC4=CC=C(C=C4)O)NC(=O)CNC(=O)[C@H](CC(=O)N)NC(=O)[C@H](CCCCN)N	PMLDSUSBRKQBNO-LFXXSCORSA-N	NPAtlas
PNPdb03429	6.87814	E'Oleamycin_A'	antibacterial cyclic peptide	https://doi.org/10.1038/ja.2014.1	CC[C@@H](C[C@H]1CC[C@](O[C@H]1CC)(O)[C@@](C(=O)N[C@@H]1[C@@H](OC(=O)CN(C)C(=O)CN(C)C(=O)CCC(=O)[C@H]2N(C(=O)[C@@H]3N(C1=O)NCCC3)NCCC2)C(C)C)(O)C)C	PMUIIZVSODKFLV-PHIFUVIPSA-N	PNPdatabase
NPA005196	7.87405	Thuricin 439B	antimicrobial peptide	10.1016/s0378-1097(03)00086-7	CC(C)C[C@H](NC(=O)[C@@H](NC(=O)[C@@H](NC(=O)CC(C)(O)NC(=O)CNC(=O)[C@H](CS)NC(=O)[C@H](C)NC(=O)CNC(=O)[C@@H](NC(=O)[C@H](CS)NC(=O)[C@H](C)NC(=O)[C@@H](NC(=O)[C@H](CC1=CNC2=C1C=CC=C2)NC(=O)CN)C(C)C)C(C)C)C(C)C)C(C)C)C(=O)N[C@@H](C)C(=O)N[C@@H](CO)C(=O)NCC(=O)NCC(=O)N[C@@H](C(C)C)C(=O)N[C@@H](C(C)C)C(O)=O	QQVGLSFLNORITR-CQYXIJSISA-N	NPAtlas
NPA021539	6.61945	Ogipeptin A	cyclic lipopeptide	10.1038/ja.2016.61	CCCCCCCCCC(=O)N[C@H]1[C@@H](CNC(=O)[C@@H](NC(=O)[C@@H](NC(=O)[C@@H](NC(=O)[C@@H](NC(=O)[C@@H](NC(=O)C(=CC)NC1=O)CCN)CC(C)C)CCCN=C(N)N)[C@@H](CN)O)[C@H](CN)O)O	VMDXXLVULZDQNB-ZBQMFOSJSA-N	NPAtlas
PNPdb03505	18.3004	Parasporin	anticancer	https://pubmed.ncbi.nlm.nih.gov/19331182/	C(=O)(NCC(=O)NCC(=O)NCC(=O)NCC(=O)NCC=O)CNC(=O)CN	XJLVXMZCMIJKRV-UHFFFAOYSA-N	PNPdatabase
PNPdb03505	15.1096	Parasporin	anticancer	https://pubmed.ncbi.nlm.nih.gov/19331182/	C(=O)(NCC(=O)NCC(=O)NCC(=O)NCC(=O)NCC=O)CNC(=O)CN	XJLVXMZCMIJKRV-UHFFFAOYSA-N	PNPdatabase
PNPdb03505	14.1738	Parasporin	anticancer	https://pubmed.ncbi.nlm.nih.gov/19331182/	C(=O)(NCC(=O)NCC(=O)NCC(=O)NCC(=O)NCC=O)CNC(=O)CN	XJLVXMZCMIJKRV-UHFFFAOYSA-N	PNPdatabase
NPA013341	6.10545	TAN-1511 A	microbial lipopeptide	10.7164/antibiotics.48.579	CCCCCCCCCCCCCCCC(=O)O[C@H](CC(=O)OCCCCCCCCCCCCCCC)CSC[C@@H](C(=O)NCC(=O)NCC(=O)NCC(=O)N[C@@H](CCC(=O)O)C(=O)N[C@@H]([C@@H](C)O)C(=O)N[C@@H]([C@@H](C)O)C(=O)O)NC(=O)CCCCCCCCCCCCC	IMGZDAXWAATOFI-ORSGAKGBSA-N	NPAtlas
NOR01720	6.10014	Z-GLY-GLY-PHE-CHLOROMETHYL KETONE (BOUND FORM)	unknown		ClCC(O)C(NC(=O)CNC(=O)CNC(=O)OCc1ccccc1)Cc2ccccc2	WLEADEPGUSFGIL-UHFFFAOYSA-N	Norine
NPA009393	7.43975	TAN-1511 B	microbial lipopeptide	10.7164/antibiotics.48.579	CCCCCCCCCCCCCCCC(=O)OCC(CSCC(C(=O)NCC(=O)NCC(=O)NCC(=O)NC(CC(=O)O)C(=O)NC(C)C(=O)NCC(=O)NC(C(C)O)C(=O)O)NC(=O)CCCCCCCCCCCC)OC(=O)CCCCCCCCCCCCCCC	ROMJDCIIQVCCSO-UHFFFAOYSA-N	NPAtlas
PNPdb03590	10.2307	CNK236.688	unknown		C1(=O)OC(C(C(=O)NCC(=O)NC(C(=O)NCC(=O)NCC(=O)NCC(=O)NC(CC1C(C)C)C/C=C/C=C/CCC/C=C/C)C)C)CC	RPLHUZISMCTADQ-JQWXQZDXSA-N	PNPdatabase
PNPdb03590	8.94685	CNK236.688	unknown		C1(=O)OC(C(C(=O)NCC(=O)NC(C(=O)NCC(=O)NCC(=O)NCC(=O)NC(CC1C(C)C)C/C=C/C=C/CCC/C=C/C)C)C)CC	RPLHUZISMCTADQ-JQWXQZDXSA-N	PNPdatabase
PNPdb03590	7.03991	CNK236.688	unknown		C1(=O)OC(C(C(=O)NCC(=O)NC(C(=O)NCC(=O)NCC(=O)NCC(=O)NC(CC1C(C)C)C/C=C/C=C/CCC/C=C/C)C)C)CC	RPLHUZISMCTADQ-JQWXQZDXSA-N	PNPdatabase
PNPdb03662	15.7842	Auracyanin_A	copper protein	10.1110/ps.8.5.947	N(C(C(=O)NCC(=O)NCC=O)C(O)C)C(=O)C(NC(=O)CNC(=O)CNC(=O)C(NC(=O)C(NC(=O)CNC(=O)CNC(=O)CNC(=O)CNC)CO)CO)CO	MJJDERWWKDADEV-UHFFFAOYSA-N	PNPdatabase
PNPdb03662	12.9927	Auracyanin_A	copper protein	10.1110/ps.8.5.947	N(C(C(=O)NCC(=O)NCC=O)C(O)C)C(=O)C(NC(=O)CNC(=O)CNC(=O)C(NC(=O)C(NC(=O)CNC(=O)CNC(=O)CNC(=O)CNC)CO)CO)CO	MJJDERWWKDADEV-UHFFFAOYSA-N	PNPdatabase
PNPdb03662	11.9382	Auracyanin_A	copper protein	10.1110/ps.8.5.947	N(C(C(=O)NCC(=O)NCC=O)C(O)C)C(=O)C(NC(=O)CNC(=O)CNC(=O)C(NC(=O)C(NC(=O)CNC(=O)CNC(=O)CNC(=O)CNC)CO)CO)CO	MJJDERWWKDADEV-UHFFFAOYSA-N	PNPdatabase
PNPdb03680	7.43975	Colicin_E2	DNA endonuclease	10.1073/pnas.73.11.3989	N(C(=O)C(N)CCSC)C(C(=O)NCC(=O)NCC(=O)NC(CC(=O)O)C(=O)NCC(=O)NC(C(=O)NCC(=O)NC(Cc1nc[nH]c1)C=O)CCCNC(=N)N)CO	SDYSBLIXQLGBOB-UHFFFAOYSA-N	PNPdatabase
PNPdb03682	6.93739	Colicin_DF13	DNA endonuclease	10.1073/pnas.73.11.3989	N1(C(=O)CNC(=O)C(NC(=O)CNC(=O)C(CC(=O)O)NC(=O)CNC(=O)CNC(=O)C(NC(=O)C(N)CCSC)CO)CCCNC(=N)N)C(C(=O)NCC=O)CCC1	PAJSDEHZMVWMIM-UHFFFAOYSA-N	PNPdatabase
NPA003275	7.59149	Staphylopeptide A	cyclic peptide	10.1016/j.phytol.2015.05.007	CCC(C)[C@H]1C(=O)N[C@H](C(=O)N[C@H](C(=O)N[C@H](C(=O)N1)CC(=O)N)CC(C)C)CC(=O)N	JVBWTKGWUGOPJG-IFUNHYKASA-N	NPAtlas
PNPdb03753	10.3277	cyclic_peptide	cyclic peptide		N12C(=O)CNC(=O)[C@H]3N(C(=O)CNC(=O)[C@H]4N(C(=O)CNC(=O)[C@H]5N(C(=O)CNC(=O)[C@H]6N(C(=O)CNC(=O)C1CCC2)CCC6)CCC5)CCC4)CCC3	KCTMKVCJTNNIAC-SMDBJINRSA-N	PNPdatabase
PNPdb03753	6.43043	cyclic_peptide	cyclic peptide		N12C(=O)CNC(=O)[C@H]3N(C(=O)CNC(=O)[C@H]4N(C(=O)CNC(=O)[C@H]5N(C(=O)CNC(=O)[C@H]6N(C(=O)CNC(=O)C1CCC2)CCC6)CCC5)CCC4)CCC3	KCTMKVCJTNNIAC-SMDBJINRSA-N	PNPdatabase
PNPdb04911	8.37642	Salivaricin_P;_DPC_6005b_(sequence_b)	antimicrobial peptide	10.1128/aem.00666-06	N1([C@H](C(=O)N[C@H](C(=O)N[C@H](C(=O)N[C@H](C(=O)NCC(=O)N[C@H](C(=O)N[C@H](C(=O)N[C@H](C(=O)NCC(=O)NCC(=O)N[C@H](C(=O)N[C@H](C(=O)N[C@H](C(=O)NCC(=O)N[C@H](C(=O)N[C@H](C(=O)N[C@H](C=O)C)C)C)C)Cc2ccccc2)CC(C)C)CC(C)C)Cc2ccccc2)CC(=O)N)C(C)C)CS)CC(=O)N)CCC1)C(=O)CNC(=O)[C@@H](NC(=O)[C@@H](N)CCCCN)CCCNC(=N)N	ORCWGMJPXFACBR-RRMYDOBZSA-N	PNPdatabase
PNPdb01290	6.44256	Microsclerodermin_C_4''ξ-Methoxy,_N-de(aminocarbonyl)	antifungal	https://doi.org/10.1021/ja4054509	CN1CC(=O)NC(Cc2c[nH]c3cc(ccc23)Cl)C(=O)NCC(=O)NCC(CC(=O)NC(C(C(CC=Cc2ccccc2)O)O)C(C(=O)NC2C(C(=O)NC2(CC1=O)O)OC)O)O	RUYOLBUZCDHXSS-UHFFFAOYSA-N	PNPdatabase
NOR00551	6.44256	microsclerodermin A	antifungal	https://doi.org/10.1021/ja4054509	CC(CCCCC=CC1=CC=C(C=C1)OC)C(C(C2C(C(=O)NC3C(C(=O)NC3(CC(=O)N(CC(=O)NC(C(=O)NCC(=O)NCC(CC(=O)N2)O)CC4=C(NC5=CC=CC=C54)C(=O)O)C)O)O)O)O)O	SUTLNZKJLZEWSJ-UHFFFAOYSA-N	Norine
NOR00553	6.44256	microsclerodermin C	antifungal	https://doi.org/10.1021/ja4054509	CN1CC(=O)NC(C(=O)NCC(=O)NCC(CC(=O)NC(C(C(=O)NC2CC(=O)NC2(CC1=O)O)O)C(C(CC=CC3=CC=CC=C3)O)O)O)CC4=CN(C5=C4C=CC(=C5)Cl)C(=O)N	BWRFSSYTTNCHNF-UHFFFAOYSA-N	Norine
PNPdb04977	9.70635	Curvaticin_FS47	antimicrobial peptide	https://doi.org/10.1128/aem.60.6.2191-2195.1994	N1(C(C(=O)NC(C(=O)NCC(=O)NC(C(=O)NC(C(=O)NC(C(=O)NCC(=O)NC(C(=O)N)C)C(C)C)Cc2ccccc2)C)C)CCC1)C(=O)CNC(=O)CNC(=O)C(NC(=O)C(NC(=O)CNC(=O)C(NC(=O)CNC(=O)C(NC(=O)CNC(=O)C(NC(=O)C(NC(=O)CNC(=O)C(NC(=O)C(NC(=O)CNC(=O)C(NC(=O)C(NC(=O)C(NC(=O)C(NC(=O)C(NC(=O)C(NC(=O)C(NC(=O)C(NC(=O)C(NC(=O)C(Cc1ccc(cc1)O)N)C(O)C)C)CCCCN)CCC(=O)N)CS)CC(C)C)CCC(=O)N)C)C(CC)C)CO)CS)C(CC)C)C)C(O)C)C)C)C	NGXPCABRAGDMEQ-UHFFFAOYSA-N	PNPdatabase
NOR00556	6.44256	microsclerodermin F	antifungal	https://doi.org/10.1021/ja4054509	CC(C=CC=CC=CC1=CC=CC=C1)C(C(C2C(C(=O)NC3CC(=O)NC3(CC(=O)N(CC(=O)NC(C(=O)NCC(=O)NCC(CC(=O)N2)O)CC4=CNC5=CC=CC=C54)C)O)O)O)O	KHAGFZSFAARBBI-UHFFFAOYSA-N	Norine
NOR00557	6.44256	microsclerodermin G	antifungal	https://doi.org/10.1021/ja4054509	CC(C=CC=CC=CC1=CC=CC=C1)C(C(C2C(C(=O)NC3CC(=O)NC3(CC(=O)N(CC(=O)NC(=CC4=CNC5=CC=CC=C54)C(=O)NCC(=O)NCC(CC(=O)N2)O)C)O)O)O)O	JPXWTXAVOFRLGS-UHFFFAOYSA-N	Norine
PNPdb03096	6.44256	Microsclerodermin_C_2''-Deoxy,_1'',2''-didehydro	antifungal	https://doi.org/10.1021/ja4054509	CN1CC(=O)NC(Cc2cn(c3cc(ccc23)Cl)C(=N)O)C(=O)NCC(=O)NCC(CC(=O)NC(C(C(CC=Cc2ccccc2)O)O)C(C(=O)NC2CC(=O)N=C2CC1=O)O)O	BNYLOMOYORBCHQ-UHFFFAOYSA-N	PNPdatabase
PNPdb00112	6.44256	Microsclerodermin_E_Microsclerodermin_E	antifungal	https://doi.org/10.1021/ja4054509	CCOc1ccc(C=CC=CCC(C(C2C(C(=O)NC3CC(=O)NC3=CC(=O)N(C)CC(=O)NC(Cc3c4ccccc4[nH]c3C(=O)O)C(=O)NCC(=O)NCC(CC(=O)N2)O)O)O)O)cc1	MYODCTYYDHAGCO-UHFFFAOYSA-N	PNPdatabase
PNPdb03128	6.44256	Microsclerodermin_C_2''-Deoxy,_1'',2''-didehydro,_N-de(aminocarbonyl)	antifungal	https://doi.org/10.1021/ja4054509	CN1CC(=O)NC(Cc2c[nH]c3cc(ccc23)Cl)C(=O)NCC(=O)NCC(CC(=O)NC(C(C(CC=Cc2ccccc2)O)O)C(C(=O)NC2CC(=O)N=C2CC1=O)O)O	UMGUQCUQNUXBQB-UHFFFAOYSA-N	PNPdatabase
NPA028338	9.77269	Odilorhabdin NOSO-95A	new antiotic class	https://doi.org/10.1016/j.molcel.2018.03.001	NCCCCNC(=O)[C@H](CC[C@H](O)CN)NC(=O)/C(=C/CCN=C(N)N)NC(=O)[C@H](CC[C@H](O)CN)NC(=O)[C@H](CC1=CN=C[NH]1)NC(=O)[C@@H]1CCCN1C(=O)[C@@H](CCCN)NC(=O)CNC(=O)[C@@H](NC(=O)[C@@H](NC(=O)[C@@H](N)CCCCN)[C@@H](O)CN)[C@@H](O)CN	ZDDTZHKHBWNHBP-XEABWGDRSA-N	NPAtlas
NPA028338	6.55077	Odilorhabdin NOSO-95A	new antiotic class	https://doi.org/10.1016/j.molcel.2018.03.001	NCCCCNC(=O)[C@H](CC[C@H](O)CN)NC(=O)/C(=C/CCN=C(N)N)NC(=O)[C@H](CC[C@H](O)CN)NC(=O)[C@H](CC1=CN=C[NH]1)NC(=O)[C@@H]1CCCN1C(=O)[C@@H](CCCN)NC(=O)CNC(=O)[C@@H](NC(=O)[C@@H](NC(=O)[C@@H](N)CCCCN)[C@@H](O)CN)[C@@H](O)CN	ZDDTZHKHBWNHBP-XEABWGDRSA-N	NPAtlas
NPA028339	6.90803	Odilorhabdin NOSO-95B	new antiotic class	https://doi.org/10.1016/j.molcel.2018.03.001	NCCCCNC(=O)[C@H](CCCCN)NC(=O)/C(=C/CCN=C(N)N)NC(=O)[C@H](CC[C@H](O)CN)NC(=O)[C@H](CC1=CN=C[NH]1)NC(=O)[C@@H]1CCCN1C(=O)[C@@H](CCCN)NC(=O)CNC(=O)[C@@H](NC(=O)[C@@H](NC(=O)[C@@H](N)CCCCN)[C@@H](O)CN)[C@@H](O)CN	UYHIETONVGCMMA-CCUWYPMBSA-N	NPAtlas
NPA028413	6.85769	Klebsazolicin	antimicrobial peptide	10.1038/nchembio.2462	CC(C)C[C@H](NC(=O)CNC(=O)CNC(=O)[C@@H](NC(=O)C1=CSC([C@H](CC(N)=O)NC(=O)[C@H](C)NC(=O)[C@H](CO)NC(=O)[C@H](C)NC(=O)C2=COC([C@H](CC(N)=O)NC(=O)[C@H](CO)NC(=O)C3=CSC([C@H](CO)NC(=O)[C@H](C)NC(=O)C4=CSC([C@H](CC(N)=O)NC(=O)CNC(=O)C5CCCN5C(=O)[C@H](CO)NC5=N[C@@H](CO)C(=O)N[C@H]5CCC(N)=O)=N4)=N3)=N2)=N1)[C@@H](C)O)C(=O)NCC(=O)O	RSVIJELKMXTPMI-CKSXXEILSA-N	NPAtlas
PNPdb03505	18.3004	Parasporin	anticancer	https://pubmed.ncbi.nlm.nih.gov/19331182/	C(=O)(NCC(=O)NCC(=O)NCC(=O)NCC(=O)NCC=O)CNC(=O)CN	XJLVXMZCMIJKRV-UHFFFAOYSA-N	PNPdatabase
PNPdb03566	33.5508	Dextranicin_24;_Dex-24	antimicrobial peptide	10.1007/s002849900089	C(=O)(NCC(=O)NCC(=O)NCC(=O)NCC(=O)NCC(=O)NCC(=O)NCC(=O)NCC(=O)NCC(=O)NCC=O)CNC(=O)CN	FNXWJUDNNRSVOX-UHFFFAOYSA-N	PNPdatabase
PNPdb03590	10.2307	CNK236.688	unknown		C1(=O)OC(C(C(=O)NCC(=O)NC(C(=O)NCC(=O)NCC(=O)NCC(=O)NC(CC1C(C)C)C/C=C/C=C/CCC/C=C/C)C)C)CC	RPLHUZISMCTADQ-JQWXQZDXSA-N	PNPdatabase
PNPdb03662	11.9382	Auracyanin_A	copper protein	10.1110/ps.8.5.947	N(C(C(=O)NCC(=O)NCC=O)C(O)C)C(=O)C(NC(=O)CNC(=O)CNC(=O)C(NC(=O)C(NC(=O)CNC(=O)CNC(=O)CNC(=O)CNC)CO)CO)CO	MJJDERWWKDADEV-UHFFFAOYSA-N	PNPdatabase
NPA003275	7.59149	Staphylopeptide A	cyclic peptide	10.1016/j.phytol.2015.05.007	CCC(C)[C@H]1C(=O)N[C@H](C(=O)N[C@H](C(=O)N[C@H](C(=O)N1)CC(=O)N)CC(C)C)CC(=O)N	JVBWTKGWUGOPJG-IFUNHYKASA-N	NPAtlas
PNPdb03753	6.43043	cyclic_peptide	cyclic peptide		N12C(=O)CNC(=O)[C@H]3N(C(=O)CNC(=O)[C@H]4N(C(=O)CNC(=O)[C@H]5N(C(=O)CNC(=O)[C@H]6N(C(=O)CNC(=O)C1CCC2)CCC6)CCC5)CCC4)CCC3	KCTMKVCJTNNIAC-SMDBJINRSA-N	PNPdatabase
NPA028338	6.55077	Odilorhabdin NOSO-95A	new antiotic class	https://doi.org/10.1016/j.molcel.2018.03.001	NCCCCNC(=O)[C@H](CC[C@H](O)CN)NC(=O)/C(=C/CCN=C(N)N)NC(=O)[C@H](CC[C@H](O)CN)NC(=O)[C@H](CC1=CN=C[NH]1)NC(=O)[C@@H]1CCCN1C(=O)[C@@H](CCCN)NC(=O)CNC(=O)[C@@H](NC(=O)[C@@H](NC(=O)[C@@H](N)CCCCN)[C@@H](O)CN)[C@@H](O)CN	ZDDTZHKHBWNHBP-XEABWGDRSA-N	NPAtlas
Supplementary Table 3 - Computational Linkage of NRPS to Encoded Peptides (Score ≥ 6) and Associated Biological Functions
